# Supplementary material for: Different Proteome Profiles between Male and Female Populus cathayana Exposed to UV-B Radiation
Source: Front Plant Sci. 2017 Mar 7;8:320. doi: 10.3389/fpls.2017.00320 (PMC5339244; doi:10.3389/fpls.2017.00320)
Supplement: Supplementary Table 2 — All the identified DEPs in P. cathayana females caused by UV-B radiation. [file Table2.XLS]

## Sheet: female
Supplemental Table 2. All the identified DEPs in females caused by UV-B radiation.
Protein name 1	Protein Accession 2	Gene Accession 3	Score	Sequence coverage	Peptides 4	Unique Peptides 5	FU/FC 6	log2(FU/FC) 7	MU/MC8	log2(MU/MC) 9
Amino acid transport and metabolism
Glutamine synthetase leaf isozyme, chloroplastic	B9HY85	Potri.010G029100.1	213	25.9	6	3	0.555*	-0.85	0.582	-0.780909
5-methyltetrahydropteroyltriglutamate--homocysteine methyltransferase	B9MYM2	Potri.004G190900.1	1278	22	13	5	0.558*	-0.84	0.39*	-1.35845
5-methyltetrahydropteroyltriglutamate--homocysteine methyltransferase	B9HQI3	Potri.009G152800.2	1494	28.6	16	8	0.634*	-0.66	0.598*	-0.741783
Glycine cleavage system H protein, mitochondrial	A9PG07	Potri.003G089300.2	253	23.6	3	2	1.828*	0.87	2.767*	1.46832
Gamma-glutamyltranspeptidase 1	B9H594	Potri.005G082800.1	284	5.1	3	3	1.564*	0.65	0.792	-0.336428
Glycerate dehydrogenase	B9H1J0	Potri.004G175800.1	564	19.7	7	7	0.674*	-0.57	1.101	0.138814
LL-diaminopimelate aminotransferase	A9PFW6	Potri.001G177000.2	246	19.3	5	5	0.542*	-0.88	0.699	-0.516636
Carbohydrate transport and metabolism
Geranylgeranyl diphosphate reductase, chloroplastic	A9PH25	Potri.012G068800.1	384	17	6	6	0.531*	-0.91	0.674*	-0.56918
Glucan endo-1,3-beta-glucosidase, basic isoform	B9H9J8	Potri.006G048100.1	507	9.9	7	3	0.666*	-0.59	0.54*	-0.888969
Sucrose synthase	B9MT39	Potri.006G136700.1	291	5.7	4	4	0.662*	-0.6	3.824*	1.93508
Pyruvate dehydrogenase E1 component subunit alpha	A9PF50	Potri.002G179500.1	96	4.8	2	2	0.653*	-0.61	0.541*	-0.8863
Glucan endo-1,3-beta-glucosidase	A9PG23	Potri.001G255100.1	403	26.6	6	6	0.562*	-0.83	1.24	0.31034
Putative beta-glucosidase 9	B9MZ87	Potri.005G059500.1	129	6.6	3	3	0.503*	-0.99	1.572	0.652601
Glyceraldehyde-3-phosphate dehydrogenase A, chloroplastic (Fragment)	A9PI59	Potri.014G140500.1	1067	25.8	9	2	0.537*	-0.9	0.56	-0.836501
Alpha-galactosidase	B9HUZ7	Potri.010G255200.1	141	16.7	5	5	0.63*	-0.67	0.78	-0.358454
Enolase	A9PD49	Potri.015G131100.1	1068	25.8	7	4	0.659*	-0.6	0.707*	-0.500218
Phosphoglucan, water dikinase, chloroplastic	B9GNC7	Potri.002G234500.1	137	4.2	3	3	0.655*	-0.61	1.381	0.465713
Phosphoglycerate kinase, chloroplastic	B9HY29	Potri.010G171500.1	1818	46.2	16	8	0.525*	-0.93	1.431*	0.517024
Phosphoglycerate kinase, chloroplastic (Fragment)	B9HI53	Potri.008G084500.1	1850	44.3	15	7	0.57*	-0.81	1.362	0.445727
Probable galactinol--sucrose galactosyltransferase 1	B9N3V8	Potri.016G002300.1	92	4.9	3	3	0.608*	-0.72	0.799	-0.323733
Pyruvate, phosphate dikinase, chloroplastic	B9HY99	Potri.010G027800.1	133	3.6	3	3	0.661*	-0.6	1.952	0.964953
Pectinesterase	B9MUK0	Potri.001G162500.1	597	10.1	6	5	1.753*	0.81	0.774*	-0.369595
Energy production and conversion
3-isopropylmalate dehydrogenase, chloroplastic	B9IFP1	Potri.016G091200.1	143	14.9	3	3	0.488*	-1.04	0.788	-0.343732
ADP,ATP carrier protein 1, mitochondrial	B9GFF3	Potri.001G267800.2	589	22.9	8	4	0.613*	-0.71	0.581	-0.78339
ADP,ATP carrier protein, mitochondrial	B9GFF3	Potri.009G062200.2	556	22.7	8	4	0.65*	-0.62	0.559*	-0.83908
ATP synthase subunit beta, mitochondrial	B9HJ80	Potri.008G126600.1	2303	51.5	20	4	0.537*	-0.9	1.017	0.0243197
ATPase 10, plasma membrane-type	B9MUL1	Potri.001G161400.1	203	8	6	3	0.612*	-0.71	0.938	-0.0923402
ATP-citrate synthase alpha chain protein 3	B9I6M7	Potri.013G004400.2	75	4.5	2	2	0.587*	-0.77	0.576	-0.795859
Aldehyde dehydrogenase family 2 member B4, mitochondrial	B9IEP8	Potri.015G074100.1	111	10.9	5	5	0.592*	-0.76	1.406*	0.491597
Pyrophosphate-energized vacuolar membrane proton pump	B9N4Q5	Potri.005G018700.1	173	5.2	3	3	0.501*	-1	0.707*	-0.500218
Lipid transport and metabolism
Enoyl-[acyl-carrier-protein] reductase [NADH], chloroplastic	B9GLM6	Potri.001G013500.2	209	18.3	4	2	0.585*	-0.77	0.446*	-1.16488
GDSL esterase/lipase At1g29670	B9NE02	Potri.019G008000.1	361	15.3	5	3	0.266*	-1.91	1.346	0.428678
GDSL esterase/lipase At1g29670	B9ILV5	Potri.018G088500.1	1045	37	10	2	0.302*	-1.73	x	x
Non-specific lipid-transfer protein 1	B9IGS4	Potri.016G135800.1	170	18.3	2	2	1.724*	0.79	0.673	-0.571322
(3R)-hydroxymyristoyl-[acyl-carrier-protein] dehydratase	A9PGE4	Potri.003G020300.1	131	16	3	3	0.538*	-0.89	0.79	-0.340075
4-hydroxy-3-methylbut-2-en-1-yl diphosphate synthase, chloroplastic	B9HQ97	Potri.009G013400.3	184	7.7	4	4	0.613*	-0.71	0.98	-0.0291463
Nucleotide transport and metabolism
14 kDa zinc-binding protein	B9IHG3	Potri.016G023700.1	292	26.9	3	3	1.732*	0.79	2.589*	1.37239
Translation, transcription and posttranscriptional modification
40S ribosomal protein S15	A9PCZ0	Potri.002G043200.1	164	23.7	2	2	0.621*	-0.69	0.464*	-1.1078
40S ribosomal protein S17-4	A9PEJ6	Potri.008G017300.2	176	15.7	2	2	0.932*	-0.66	0.616	-0.698998
40S ribosomal protein S18	A9P8E8	Potri.002G051300.1	161	21.1	3	3	0.603*	-0.73	0.574	-0.800877
40S ribosomal protein S19-3	B9H0J0	Potri.004G118800.1	184	25.9	3	2	0.556*	-0.85	0.472*	-1.08314
40S ribosomal protein S25-3	B9P895	Potri.004G157200.2	87	30	2	2	0.612*	-0.71	0.469	-1.09234
60S acidic ribosomal protein P0-2	A9PF35	Potri.010G191200.1	444	38.8	7	7	0.574*	-0.8	0.646	-0.630394
60S ribosomal protein L10	F6GU72	Potri.013G159600.1	268	9.1	2	2	0.628*	-0.67	0.191*	-2.38836
60S ribosomal protein L5	A9PFA8	Potri.019G099000.1	98	11.1	3	2	0.591*	-0.76	0.243	-2.04097
Calreticulin	A9PEC9	Potri.013G009500.1	508	36.4	10	6	0.667*	-0.58	0.282*	-1.82623
Chaperonin CPN60-2, mitochondria	B9GMI8	Potri.001G054400.1	491	17.1	8	3	0.686*	-0.95	0.623*	-0.682696
Chaperonin CPN60-2, mitochondrial	B9GR95	Potri.002G252900.1	508	19.7	8	3	0.549*	-0.87	0.899	-0.153607
Elongation factor 1-alpha	B9HLP2	Potri.008G042700.1	195	17.8	6	2	0.654*	-0.61	1.003	0.00432161
Elongation factor 2	B9HH11	Potri.007G065600.1	274	10.4	7	7	0.542*	-0.88	1.021	0.0299829
Probable LRR receptor-like serine/threonine-protein kinase At5g45780	B9HG85	Potri.007G001000.1	149	5.1	3	3	0.538*	-0.89	0.42*	-1.25154
Thiol protease aleurain	A9P9P1	Potri.006G141700.7	235	9.2	3	3	1.779*	0.83	1.746*	0.804054
Ribosome-recycling factor, chloroplastic	B9GSN2	Potri.002G052400.1	792	28.1	8	8	2.291*	1.2	1.85*	0.887525
Stromal 70 kDa heat shock-related protein, chloroplastic (Fragment)	B9N758	Potri.003G006300.1	4411	35.3	20	5	1.532*	0.62	1.997*	0.997834
Cucumisin	B9HT44	Potri.010G196800.1	297	7.9	4	2	1.953*	0.97	4.04*	2.01436
Peptidyl-prolyl cis-trans isomerase FKBP19, chloroplastic	B9GMU6	Potri.001G068300.1	251	16.3	3	3	1.713*	0.78	2.084*	1.05936
Glycine-rich RNA-binding protein 2, mitochondrial	B9P731	Potri.001G319800.1	335	30.6	2	2	1.823*	0.87	1.587*	0.666302
Glycine-rich RNA-binding protein	A9P8Z7	Potri.004G155300.1	1080	35.2	4	2	2.066*	1.05	1.034	0.0482362
Glycine-rich protein 2	B9HR86	Potri.009G132000.1	652	32	3	3	1.635*	0.71	1.179*	0.237564
26S proteasome non-ATPase regulatory subunit 1	B9GFX8	Potri.001G314300.1	189	2.5	2	2	1.896*	0.92	0.974*	-0.0380063
Prefoldin subunit 1	A9PA16	Potri.006G079700.1	257	32.6	4	4	1.626*	0.7	1.249*	0.320773
Ubiquilin-2	A9PGD0	Potri.005G100200.3	400	23.3	8	8	1.505*	0.59	1.407*	0.492622
Unknown protein DS12 from 2D-PAGE of leaf, chloroplastic	B9HVE6	Potri.010G248700.2	573	40.5	9	4	1.919*	0.94	1.645	0.718088
Putative DNA repair protein RAD23-4	B9N225	Potri.017G114000.1	255	13.8	4	3	1.596*	0.67	1.141	0.190299
Endoplasmin homolog	B9H4Z6	Potri.005G241100.1	144	10.6	6	5	0.666*	-0.59	0.59	-0.761213
Protein disulfide-isomerase like 2-1	B9I9L2	Potri.014G122800.2	517	22.9	6	6	0.627*	-0.67	1.094	0.129613
Asparagine--tRNA ligase, cytoplasmic 1	B9N5I4	Potri.006G153900.1	74	4	2	2	0.516*	-0.95	1.064	0.0894982
Trigger factor-like protein TIG	B9IEG6	Potri.015G065900.1	277	17.2	8	8	0.66*	-0.6	0.948	-0.077041
Photosynthesis
Photosystem I reaction center subunit XI, chloroplastic	A9PGA1	Potri.014G175600.1	105	14.4	2	2	0.387*	-1.37	0.369*	-1.43831
Photosystem II 10 kDa polypeptide, chloroplastic	A9PHU8	Potri.011G142200.1	272	16.1	2	2	0.656*	-0.61	0.888	-0.171368
Chlorophyll a-b binding protein CP24 10A, chloroplastic	A9PFP4	Potri.001G210000.1	214	15.6	2	2	0.572*	-0.81	0.63*	-0.666576
Chlorophyll a-b binding protein of LHCII type 1 (Fragment)	B9I107	Potri.011G079500.1	192	45.8	6	2	0.468*	-1.1	0.226	-2.14561
Cytochrome b6	B9I1W8	Potri.011G113500.1	310	22.7	3	3	0.482*	-1.05	0.267	-1.90509
Cytochrome c oxidase subunit 6b-1	B9H706	Potri.005G162100.1	449	39.7	6	5	1.968*	0.98	1.72	0.782409
Thylakoid lumenal protein At1g03610, chloroplastic	B9GT03	Potri.002G056300.1	709	36.4	5	3	1.634*	0.71	1.302	0.380729
Thylakoid lumenal protein At1g03610, chloroplastic	B9H851	Potri.005G206200.1	817	32.6	4	2	2.131*	1.09	1.422	0.507921
Redox
Ferredoxin--NADP reductase, leaf isozyme, chloroplastic	A9PJ48	Potri.005G112900.1	1046	32.2	8	3	0.64*	-0.64	0.887	-0.172994
Glutathione S-transferase (Fragments)	B9GQ64	Potri.002G015200.1	803	41.7	8	8	1.549*	0.63	1.424*	0.509949
Peptide methionine sulfoxide reductase (Fragment)	B9IF24	Potri.015G087600.1	105	16.8	3	3	1.555*	0.64	1.277*	0.352759
Peptide methionine sulfoxide reductase B3, chloroplastic	B9GJ03	Potri.001G286500.1	97	15	3	3	1.893*	0.92	1.912*	0.935083
Thioredoxin O1, mitochondrial	B9MUN0	Potri.001G159000.1	104	22.2	4	4	1.787*	0.84	1.726*	0.787432
Peroxidase 15	B9GLK8	Potri.001G011000.1	519	15.2	4	2	1.908*	0.93	1.04	0.0565835
Peroxidase 53	Q43102	Potri.003G214700.1	203	13	4	2	1.573*	0.65	1.675	0.744161
Superoxide dismutase [Cu-Zn] 2	H2DK20	Potri.005G044400.3	663	42.4	4	4	1.892*	0.87	1.18	0.238787
Protein tas	B9HKG9	Potri.008G167400.2	81	7.7	3	3	0.559*	-0.84	0.692	-0.531156
L-ascorbate peroxidase, cytosolic	B9HQ83	Potri.009G015400.11	125	16.5	3	2	0.564*	-0.83	1.422*	0.507921
Zeaxanthin epoxidase, chloroplastic	B9HQF5	Potri.009G156900.1	1058	47.3	7	7	1.89*	0.92	1.877	0.908429
Stress response
Endochitinase PR4	A9PH35	Potri.019G093900.1	464	19.7	4	3	0.203*	-2.3	0.673	-0.571322
Endochitinase PR4	B9IQS9	Potri.019G094000.1	341	19.3	3	2	0.647*	-0.63	0.641*	-0.641604
MLP-like protein 423	B9HVC5	Potri.010G096000.1	145	21.7	4	4	0.6*	-0.74	0.154*	-2.699
12-oxophytodienoate reductase 3	B9MSY3	Potri.006G142800.1	121	15.7	4	4	0.654*	-0.61	1.086	0.119024
14-3-3 protein 7	A9PBC6	Potri.005G164500.1	164	12.8	3	2	0.572*	-0.81	0.83	-0.268817
1-aminocyclopropane-1-carboxylate oxidase 3	A9PI66	Potri.014G159000.1	145	20.4	5	4	0.617*	-0.7	1.684	0.751892
Actin-7	B9S875	Potri.001G309500.7	1240	43	13	2	0.628*	-0.67	0.958	-0.0619024
Phosphate carrier protein, mitochondrial	B9GFH9	Potri.001G322300.1	71	5.5	2	2	0.457*	-1.13	0.727	-0.459973
Others
ADP-ribosylation factor*	F6HZD0	Potri.002G191400.1	448	22.7	5	5	0.625*	-0.68	0.634*	-0.657445
Omega-hydroxypalmitate O-feruloyl transferase	B9IFG0	Potri.015G100800.2	99	7.2	3	3	0.639*	-0.65	0.282*	-1.82623
Phosphoribulokinase, chloroplastic (Fragments)	B9MUA4	Potri.001G134000.1	930	31.4	9	4	0.632*	-0.66	0.429*	-1.22095
Histone H4	D7LK81	Potri.005G115600.1	128	24.4	4	4	0.418*	-1.26	0.384*	-1.38082
Fasciclin-like arabinogalactan protein 8	B9IC18	Potri.014G071700.1	173	6.2	2	2	0.669*	-0.58	0.129*	-2.95456
Fasciclin-like arabinogalactan protein 6	B9MW10	Potri.013G120600.1	191	8.8	2	2	1.638*	0.71	0.347*	-1.52699
EG45-like domain containing protein	B9IM55	Potri.018G098200.1	144	39.2	3	3	3.406*	1.77	2.468*	1.30334
Unknown protein DS12 from 2D-PAGE of leaf, chloroplastic	A9PHL9	Potri.008G010400.12	623	42	9	4	1.551*	0.63	1.81*	0.85599
Uncharacterized protein At2g27730, mitochondrial	B9MYW0	Potri.004G201700.1	109	20	2	2	2.092*	1.06	2.696*	1.43082
Uncharacterized protein At4g13200, chloroplastic	A9PBY7	Potri.002G241000.1	381	34.9	4	4	1.883*	0.91	2.523*	1.33514
Adenylosuccinatesynthetase, chloroplastic	D7LVU8	Potri.016G087900.1	106	5.9	2	2	0.671*	-0.58	0.871	-0.199255
Clathrin heavy chain 1	B9GGP9	Potri.001G278800.1	95	1.6	2	2	0.547*	-0.87	0.475	-1.074
Delta-aminolevulinic acid dehydratase, chloroplastic (Fragment)	B9GU28	Potri.002G082300.1	156	6.3	2	2	0.665*	-0.59	0.786	-0.347399
Probable histone H2B.1	B9H369	Potri.004G091200.1	220	23.8	3	3	0.53*	-0.92	0.774	-0.369595
Putative hydrolase YtaP	B9H909	Potri.006G240600.1	163	7.4	3	3	0.643*	-0.64	1.093	0.128293
Cucumisin	A9PDJ7	Potri.013G112800.2	222	44.1	4	2	1.889*	0.92	1.465	0.550901
Cysteine proteinase 3 (Fragment)	A9PFF7	Potri.014G024100.1	642	16.6	6	6	1.5*	0.58	1.318*	0.39835
Metalloendoproteinase 1	B9P8A4	Potri.019G073700.1	241	13.6	3	3	2.839*	1.51	0.896	-0.158429
Uncharacterized protein At5g39570	B9IK14	Potri.017G087200.2	162	11.1	4	4	1.568*	0.65	0.685	-0.545824
Vacuolar protein sorting-associated protein 27	B9H8M9	Potri.005G225000.1	214	8.8	3	3	1.698*	0.76	1.237*	0.306846
Unknown
Unknown	A9PBQ7	Potri.005G076900.1	141	24.6	4	3	1.625*	0.7	0.52*	-0.943416
Unknown	A9PF14	Potri.013G007000.1	338	35.8	5	4	0.562*	-0.83	0.299*	-1.74178
Unknown	B9NCK0	Potri.T020000.1	122	37.7	5	5	0.317*	-1.66	1.066	0.0922074
Unknown	B9GF37	Potri.001G262200.1	431	11.8	5	5	0.642*	-0.64	0.812	-0.300448
Unknown	B9H9J5	Potri.006G047800.1	267	18.6	2	2	1.642*	0.72	1.311*	0.390668
Unknown	B9MV71	Potri.014G049300.2	233	27.1	6	6	1.718*	0.78	0.953	-0.0694519
Unknown	-	Potri.014G162800.1	217	47.1	4	4	1.847*	0.89	0.468	-1.09542
Unknown	B9GT64	Potri.002G063100.1	97	16.6	3	3	1.972*	0.98	1.403	0.488515
Unknown	A9PCU6	Potri.001G231100.1	367	28.1	4	4	1.556*	0.64	0.843	-0.246395
Unknown	B9I113	Potri.011G078800.1	116	3.3	2	2	1.986*	0.99	1.176	0.233888
Unknown	B9GKN0	Potri.001G109500.1	360	17.6	7	5	2.331*	1.22	1.529	0.612588
1, the description in Uniprot_Swissprot database (http://www.uniprot.org/); 2, the accession number in Uniprot_Swissprot database; 3, the accession number in poplar genome database (http://www.phytozome.net/Populus trichocarpa v3.0); 4，5, the number of identified peptides and unique peptides; 6，7, the changed folds of protein abundance and (log2 transform) in females; 8，9, the changed folds of pr…
