# Supplementary material for: Different Proteome Profiles between Male and Female Populus cathayana Exposed to UV-B Radiation
Source: Front Plant Sci. 2017 Mar 7;8:320. doi: 10.3389/fpls.2017.00320 (PMC5339244; doi:10.3389/fpls.2017.00320)
Supplement: Supplementary Table 3 — All the identified DEPs in P. cathayana males caused by UV-B radiation. [file Table3.XLS]

## Sheet: male
Supplemental Table 3 All the identified DEPs in males caused by UV-B radiation.
Protein name 1	Protein Accession 2	Gene Accession 3	Score	Sequnce coverage	Peptides 4	Unique Peptides 5	FU/FC 6	log2(FU/FC) 7	MU/MC 8	log2(MU/MC) 9
Amino acid transport and metabolism
5-methyltetrahydropteroyltriglutamate--homocysteine methyltransferase	B9MYM2	Potri.004G190900.1	1278	22	13	5	0.558*	-0.841663	0.39*	-1.36
5-methyltetrahydropteroyltriglutamate--homocysteine methyltransferase	B9HQI3	Potri.009G152800.2	1494	28.6	16	8	0.634*	-0.657445	0.598*	-0.74
Glycine cleavage system H protein, mitochondrial	A9PG07	Potri.003G089300.2	253	23.6	3	2	1.828*	0.870266	2.767*	1.47
Alanine aminotransferase 2, mitochondrial	B9GXZ6	Potri.003G072600.1	286	15.4	6	6	1.034	0.0482362	1.584*	0.66
Glycine dehydrogenase [decarboxylating], mitochondrial	B9HDN2	Potri.006G229300.1	1013	17.6	15	15	0.997	-0.00433459	2.336*	1.22
Isoaspartyl peptidase/L-asparaginase 1	B9N9V4	Potri.012G063400.1	289	20.3	5	5	0.884	-0.177882	1.629*	0.7
3-dehydroquinate synthase	A9PE59	Potri.005G110900.1	260	22.1	6	6	0.898	-0.155213	0.663*	-0.59
Aminopeptidase N	B9GKF8	Potri.001G102100.1	161	4.3	3	2	0.815	-0.295128	0.636*	-0.65
Diaminopimelate decarboxylase 2, chloroplastic	B9HRK5	Potri.009G119300.1	73	4.1	2	2	x	x	0.582*	-0.78
N-carbamoyl-L-amino acid hydrolase	B9HUC9	Potri.010G076100.1	428	23.7	8	8	0.766*	-0.384584	0.541*	-0.89
Carbohydrate transport and metabolism
Geranylgeranyl diphosphate reductase, chloroplastic	A9PH25	Potri.012G068800.1	384	17	'6	6	0.531*	-0.913216	0.674*	-0.57
Glucan endo-1,3-beta-glucosidase, basic isoform	B9H9J8	Potri.006G048100.1	507	9.9	7	3	0.666*	-0.586406	0.54*	-0.89
Sucrose synthase	B9MT39	Potri.006G136700.1	291	5.7	4	4	0.662*	-0.595097	3.824*	1.94
Glyceraldehyde-3-phosphate dehydrogenase B, chloroplastic (Fragment)	B9H5U1	Potri.005G254100.2	1017	23.7	8	8	0.617*	-0.696658	0.456*	-1.13
Pyruvate dehydrogenase E1 component subunit alpha*	A9PF50	Potri.002G179500.1	96	4.8	2	2	0.653*	-0.614845	0.541*	-0.89
Probable endochitinase	B9P5J8	Potri.006G188400.1	225	13.9	3	3	1.893	0.920674	4.037*	2.01
Glucan endo-1,3-beta-glucosidase, basic vacuolar isoform	B9HWY8	Potri.010G142800.1	448	29	7	7	1.535	0.618239	1.554*	0.64
Beta-glucosidase 44	B9IE97	Potri.015G041300.1	70	3.5	2	2	0.908	-0.139236	0.5*	-1
Cyanogenic beta-glucosidase (Fragment)	B9GEP0	Potri.001G225900.1	83	7.9	3	3	0.601	-0.734563	0.478*	-1.06
Glyceraldehyde-3-phosphate dehydrogenase, cytosolic	A9PA00	Potri.012G094100.1	1235	41.7	10	4	0.797	-0.327348	0.598*	-0.74
Apyrase	A9PEV4	Potri.019G031200.1	320	13.1	4	4	1.708	0.772308	0.374*	-1.42
Beta-xylosidase/alpha-L-arabinofuranosidase 1 (Fragment)	B9GF88	Potri.001G206800.1	424	13	8	8	0.829	-0.270556	0.595*	-0.75
Granule-bound starch synthase 1, chloroplastic/amyloplastic	A9PHI0	Potri.001G449500.1	475	18.9	8	8	0.473	-1.08009	0.577*	-0.79
NADP-dependent D-sorbitol-6-phosphate dehydrogenase	B9HRF0	Potri.009G125100.1	151	14.6	4	4	0.872	-0.1976	0.673*	-0.57
Probable 6-phosphogluconolactonase 4, chloroplastic	A9PA91	Potri.015G007300.1	149	16.4	4	4	1.183	0.24245	0.621*	-0.69
Alpha-L-fucosidase 2	B9HS79	Potri.009G093500.1	98	3.9	2	2	1.199	0.261832	1.585*	0.66
Fructose-1,6-bisphosphatase, cytosolic	Q9SEC1	Potri.005G191400.2	284	17.2	5	4	0.79	-0.340075	1.549*	0.63
Fructose-bisphosphate aldolase 1, chloroplastic (Fragment)	B9H0X7	Potri.004G162400.1	871	30.1	9	2	0.939	-0.0908029	2.547*	1.35
Fructose-bisphosphate aldolase, cytoplasmic isozyme 1	B9N5P0	Potri.011G165000.1	603	24.1	6	2	0.99	-0.0144996	2.027*	1.02
Fructose-bisphosphate aldolase, cytoplasmic isozyme 1	A9PEE1	Potri.001G468100.1	850	24.4	7	3	0.99	-0.0144996	2.09*	1.06
Putative beta-D-xylosidase (Fragment)	B9HWX2	Potri.010G141400.1	288	9.4	5	5	0.985	-0.0218044	1.537*	0.62
Transketolase, chloroplastic	A9P7Z7	Potri.014G068200.1	854	21.3	11	4	0.93	-0.104697	1.767*	0.82
Triosephosphate isomerase, chloroplastic	A9PH17	Potri.004G168000.2	393	17.6	4	2	1.123	0.167358	1.503*	0.59
UTP--glucose-1-phosphate uridylyltransferase	B9MX28	Potri.017G144700.1	487	13.6	5	2	1.727	0.788268	3.186*	1.67
Energy production and conversion
3-isopropylmalate dehydrogenase 2, chloroplastic	B9GG50	Potri.001G185600.2	289	19.4	6	6	1.089	0.123004	0.6*	-0.74
ADP,ATP carrier protein, mitochondrial	B9GFF3	Potri.009G062200.2	556	22.7	8	4	0.613*	-0.706041	0.581	-0.84
ATP synthase delta chain, chloroplastic	B9IQM7	Potri.019G087300.1	753	37.3	6	6	1.151	0.202888	1.66*	0.73
ATP synthase subunit delta', mitochondrial	B9N2T4	Potri.003G086100.1	254	20.8	3	3	1.341*	0.423309	1.537*	0.62
Probable ATP synthase 24 kDa subunit, mitochondrial	B9HG38	Potri.007G079500.1	451	36.7	7	4	0.753	-0.409278	1.531*	0.61
Probable voltage-gated potassium channel subunit beta	B9GMG6	Potri.001G052100.3	84	13.1	4	4	0.601	-0.734563	0.578*	-0.79
Aconitate hydratase, cytoplasmic	B9GTX8	Potri.002G229200.1	430	10.5	7	5	1.39	0.475085	1.666*	0.74
NADH dehydrogenase [ubiquinone] 1 alpha subcomplex subunit 5	A9P8K8	Potri.004G071900.1	102	102	2	2	1.06	0.0840643	2.224*	1.15
Putative formamidase C869.04	B9H6M1	Potri.005G145400.1	202	13.5	5	3	1.102*	0.140124	2.133*	1.09
Succinyl-CoA ligase [ADP-forming] subunit alpha-2, mitochondrial	B9I4Z7	Potri.012G036200.1	88	6.5	2	2	0.735	-0.444184	3.196*	1.68
Lipid transport and metabolism
Enoyl-[acyl-carrier-protein] reductase [NADH], chloroplastic	B9GLM6	Potri.001G013500.2	209	18.3	4	2	0.585*	-0.773491	0.446*	-1.16
Enoyl-[acyl-carrier-protein] reductase [NADH], chloroplastic	B9GYV3	Potri.003G212700.1	226	14	4	2	0.737*	-0.440263	0.466*	-1.1
GDSL esterase/lipase APG	A9PHY7	Potri.001G191400.1	245	12.8	3	3	0.722*	-0.469929	0.46*	-1.12
GDSL esterase/lipase At5g45670	B9N314	Potri.006G166700.1	627	24.6	7	6	1.317*	0.397255	0.54*	-0.89
Inositol-3-phosphate synthase	B9H558	Potri.005G078700.1	281	16.9	7	7	0.736	-0.442222	0.52*	-0.94
Tropinone reductase homolog At1g07440	B9HWY3	Potri.010G142600.1	159	18.5	3	3	0.723	-0.467932	0.634*	-0.66
Acyl-CoA-binding protein 1 (Fragment)	B9S1L3	Potri.003G103700.1	233	34.5	4	2	1.438*	0.524064	0.66*	-0.6
Acyl-CoA-binding protein	A9PD27	Potri.001G130200.1	208	39	4	2	1.35	0.432959	2.478*	1.31
Isopentenyl-diphosphate Delta-isomerase I	B9IQ19	Potri.019G053700.1	159	21	6	6	1.425*	0.510962	1.645*	0.72
Probable plastid-lipid-associated protein 2, chloroplastic	B9N8G9	Potri.004G003200.1	998	38.9	10	10	1.478*	0.563646	2.42*	1.28
Nucleotide transport and metabolism
14 kDa zinc-binding protein	B9IHG3	Potri.016G023700.1	292	26.9	3	3	1.732*	0.792439	2.589*	1.37
14 kDa zinc-binding protein	B9ICQ8	Potri.015G124700.1	183	16.8	2	2	1.47*	0.555816	2.177*	1.12
Bark storage protein A	B9N109	Potri.013G080300.1	114	9.5	2	2	3.28	1.7137	0.189*	-2.4
Nucleoside diphosphate kinase 1	A9PAF2	Potri.002G138800.1	285	27.4	4	3	0.957	-0.0634092	0.549*	-0.87
Adenylate kinase B	B9I3N9	Potri.012G095300.1	686	31.3	6	2	1.524	0.607863	1.557*	0.64
Translation, transcription and posttranscriptional modification
40S ribosomal protein S13	A9PE08	Potri.002G146800.1	128	19.2	3	3	0.707	-0.500218	0.363*	-1.46
40S ribosomal protein S15	A9PCZ0	Potri.002G043200.1	164	23.7	2	2	0.621*	-0.687335	0.464*	-1.11
40S ribosomal protein S16	A9P8S1	Potri.001G304700.1	64	12.1	2	2	0.652	-0.617056	0.398*	-1.33
40S ribosomal protein S19-3	B9H0J0	Potri.004G118800.1	184	25.9	3	2	0.556*	-0.846843	0.472*	-1.08
40S ribosomal protein S2-3	A9PDI4	Potri.006G052400.1	129	13.3	3	3	0.533	-0.907793	0.303*	-1.72
40S ribosomal protein S3a	A9PHL2	Potri.008G156300.2	277	24.7	4	2	0.919	-0.121863	0.544*	-0.88
40S ribosomal protein S8	A9P8H4	Potri.001G262100.1	292	23.6	4	4	0.675	-0.567041	0.484*	-1.05
40S ribosomal protein S9-2	A9PAL5	Potri.006G209700.1	97	10.2	2	2	0.612	-0.708396	0.248*	-2.01
60S acidic ribosomal protein P1	A9P8R9	Potri.002G179400.3	222	48.2	2	2	0.815	-0.295128	0.633*	-0.66
60S ribosomal protein L10	F6GU72	Potri.013G159600.1	268	9.1	2	2	0.628*	-0.671164	0.191*	-2.39
60S acidic ribosomal protein P2	A9P894	Potri.004G185800.1	600	73.7	6	2	1.38*	0.464668	0.386*	-1.37
60S acidic ribosomal protein P2	A9PCM7	Potri.009G146200.1	637	73.5	7	3	1.091	0.125651	0.477*	-1.07
60S ribosomal protein L11	A9PBE6	Potri.006G181500.2	236	20.6	3	3	0.741*	-0.432455	0.559*	-0.84
60S ribosomal protein L12	A9PBL0	Potri.006G077200.1	650	22.4	3	3	0.922	-0.117161	0.435*	-1.2
60S ribosomal protein L13-1	B9MUD1	Potri.001G131000.2	229	26.6	4	2	0.675	-0.567041	0.493*	-1.02
60S ribosomal protein L22-2	A9P9U4	Potri.002G204100.2	261	36	4	4	0.81	-0.304006	0.368*	-1.44
60S ribosomal protein L23A	B9HM44	Potri.008G050200.2	136	15	2	2	0.691*	-0.533242	0.329*	-1.6
60S ribosomal protein L31	A9PDT3	Potri.009G064100.1	71	24.6	2	2	0.831	-0.26708	0.355*	-1.49
60S ribosomal protein L32-1	B9GQP4	Potri.002G249000.1	76	13.5	2	2	0.769*	-0.378944	0.308*	-1.7
60S ribosomal protein L34-1	B9H1W4	Potri.004G029400.1	103	14.2	2	2	1.34	0.422233	0.381*	-1.39
60S ribosomal protein L35a-3	A9PHS4	Potri.008G059400.2	66	24.1	2	2	0.496	-1.01159	0.385*	-1.38
60S ribosomal protein L36-1	A9PCN6	Potri.004G057000.1	92	20	2	2	0.808	-0.307573	0.297*	-1.75
60S ribosomal protein L4	B9IIY9	Potri.016G084400.1	518	25.3	8	8	0.61	-0.713119	0.368*	-1.44
60S ribosomal protein L6	B9GFS1	Potri.001G271500.1	93	16.8	4	2	0.8	-0.321928	0.387*	-1.37
60S ribosomal protein L6	A9P9M3	Potri.009G065800.1	105	22.8	5	3	0.981	-0.027675	0.526*	-0.93
60S ribosomal protein L8-1	A9PCT0	Potri.005G115700.1	352	20.8	4	4	0.836	-0.258425	0.409*	-1.29
60S ribosomal protein L9	B9P6C7	Potri.001G453900.1	229	337	5	5	0.698*	-0.518701	0.598*	-0.74
Calreticulin	B9N4Q4	Potri.005G015100.1	507	28.2	11	7	0.755*	-0.405451	0.284*	-1.82
Calreticulin	A9PEC9	Potri.013G009500.1	508	36.4	10	6	0.667*	-0.584241	0.282*	-1.83
Calreticulin-3	B9IQ33	Potri.019G055200.1	107	8.4	4	4	1.022	0.0313952	0.628*	-0.67
Chaperonin CPN60-2, mitochondrial	B9GMI8	Potri.003G173900.1	507	17.1	8	3	0.686*	-0.54372	0.623*	-0.68
Elongation factor 1-beta	B9I3Q0	Potri.012G096400.1	442	38.7	6	3	0.797	-0.327348	0.541*	-0.89
Elongation factor Ts	B9ILQ4	Potri.018G083900.1	1444	28.2	19	19	1.042	0.0593553	0.656*	-0.61
Probable LRR receptor-like serine/threonine-protein kinase At5g45780	B9HG85	Potri.007G001000.1	149	5.1	3	3	0.538*	-0.894322	0.42*	-1.25
Thiol protease aleurain	A9P9P1	Potri.006G141700.7	235	9.2	3	3	1.779*	0.831067	1.746*	0.8
Ribosome-recycling factor, chloroplastic	B9GSN2	Potri.002G052400.1	792	28.1	8	8	2.291*	1.19598	1.85*	0.89
Stromal 70 kDa heat shock-related protein, chloroplastic (Fragment)	B9N758	Potri.003G006300.1	4411	35.3	20	5	1.532*	0.615416	1.997*	1
Cucumisin	B9HT44	Potri.010G196800.1	297	7.9	4	2	1.953*	0.965692	4.04*	2.01
Peptidyl-prolyl cis-trans isomerase FKBP19, chloroplastic	B9GMU6	Potri.001G068300.1	251	16.3	3	3	1.713*	0.776525	2.084*	1.06
Peptidyl-prolyl cis-trans isomerase FKBP62	B9GQN7	Potri.002G248300.1	117	6.6	4	4	0.917	-0.125006	0.626*	-0.68
Peptidyl-prolyl cis-trans isomerase	A9P7Y6	Potri.005G240200.1	342	27.9	4	3	1.472*	0.557778	1.627*	0.7
Peptidyl-prolyl cis-trans isomerase	A9P8B6	Potri.009G130100.1	409	28.5	4	3	1.253	0.325386	2.053*	1.04
Peptidyl-prolyl cis-trans isomerase	A9P9C8	Potri.002G021500.1	389	33.1	5	3	1.33*	0.411426	2.325*	1.22
Peptidyl-prolyl cis-trans isomerase CYP37, chloroplastic*	B9N1L4	Potri.001G404700.1	267	11.9	4	4	1.043	0.0607392	1.516*	0.6
Peptidyl-prolyl cis-trans isomerase E	B9HIG1	Potri.008G097500.1	217	28.7	4	4	1.479*	0.564622	1.517*	0.65
Glycine-rich RNA-binding protein 2, mitochondrial	B9P731	Potri.001G319800.1	335	30.6	2	2	1.823*	0.866315	1.587*	0.67
FKBP-type peptidyl-prolyl cis-trans isomerase, chloroplastic (Fragment)	B9GN09	Potri.001G075500.1	219	17.7	3	3	1.099	0.136191	1.617*	0.69
Protease Do-like 8, chloroplastic	B9H3X7	Potri.004G129200.1	244	15.8	6	6	1.146	0.196607	1.763*	0.82
Stromal 70 kDa heat shock-related protein, chloroplastic (Fragment)	B9N0E2	Potri.004G224400.1	4057	35.3	20	5	0.914	-0.129734	1.646*	0.72
10 kDa chaperonin	B9HJC1	Potri.008G130500.1	450	58.8	5	3	1.052	0.0731347	0.635*	-0.66
20 kDa chaperonin, chloroplastic	B9INC6	Potri.018G063200.1	1027	49.2	8	6	1.298*	0.37629	0.646*	-0.63
25.3 kDa heat shock protein, chloroplastic	B9HTE1	Potri.010G053400.2	102	9.6	2	2	0.397	-1.33279	1.973*	0.98
29 kDa ribonucleoprotein, chloroplastic	B9IFN7	Potri.016G090700.2	320	30	5	5	0.904	-0.145605	0.529*	-0.92
40S ribosomal protein S14 (Fragment)	A9P8E9	Potri.001G218700.4	297	22.7	3	3	0.831	-0.26708	0.448*	-1.16
50S ribosomal protein L2, chloroplastic	C0LEB5	Potri.005G154300.1	215	20.3	2	2	0.406	-1.30045	0.39*	-1.36
50S ribosomal protein L21, chloroplastic	B9MW81	Potri.013G112900.1	79	8.8	2	2	1.402	0.487486	0.649*	-0.62
50S ribosomal protein L3-1, chloroplastic	B9I6E8	Potri.013G070100.1	292	24.6	6	6	0.677*	-0.562772	0.388*	-1.37
50S ribosomal protein L4, chloroplastic	B9HD11	Potri.006G221100.1	245	15.8	4	4	0.927	-0.109359	0.401*	-1.32
50S ribosomal protein L5, chloroplastic	A9PED8	Potri.002G154600.1	263	32.7	7	7	0.861*	-0.215915	0.629*	-0.67
Calnexin homolog 1	B9ICC7	Potri.015G109200.1	180	10.9	4	3	0.733	-0.448115	0.504*	-0.99
Calnexin homolog 1	A9PHA6	Potri.012G111100.1	220	16.4	6	5	0.762*	-0.392137	0.558*	-0.84
Cysteine proteinase 2 (Fragment)	B9H6J5	Potri.005G141600.1	118	8.6	3	3	1.056	0.0786098	0.609*	-0.72
Cysteine proteinase 3 (Fragment)	B9H5V8	Potri.005G256000.1	106	6.5	2	2	1.054	0.0758749	0.344*	-1.54
Proteasome subunit beta type-2-A	A9PAQ4	Potri.008G155500.1	81	9.6	2	2	0.766*	-0.384584	0.555*	-0.85
Proteasome subunit beta type-6	A9PD83	Potri.018G145900.1	203	18.1	3	3	0.905	-0.14401	0.543*	-0.88
Eukaryotic translation initiation factor 3 subunit F	A9PCS2	Potri.010G192000.2	150	12.2	3	3	0.755*	-0.405451	0.566*	-0.82
Luminal-binding protein 5	B9GL18	Potri.001G087500.1	1225	34.8	16	4	0.808	-0.307573	0.552*	-0.86
Probable small nuclear ribonucleoprotein G	A9PB05	Potri.006G211100.1	162	30	2	2	0.923	-0.115597	0.471*	-1.09
Probable small nuclear ribonucleoprotein G	B9IIT6	Potri.016G078100.1	261	30	2	2	1.113	0.154454	0.587*	-0.77
Subtilisin-like protease	B9T4J8	Potri.005G145300.1	151	5.1	3	3	1.047	0.0662614	0.392*	-1.35
Subtilisin-like protease SDD1	B9MVT2	Potri.002G124500.1	482	10.3	5	4	0.878	-0.187707	0.649*	-0.62
Transcription factor BTF3 homolog 4	A9P9Z2	Potri.015G029800.2	305	29.4	3	2	0.764	-0.388355	0.452*	-1.15
Endogenous alpha-amylase/subtilisin inhibitor	B9HEI1	Potri.007G111600.1	288	26.5	4	4	0.842	-0.248108	7.434*	2.89
Peptide deformylase 1B, chloroplastic	B9GI48	Potri.001G346700.3	151	20.9	4	4	1.285	0.361768	1.646*	0.72
Probable membrane-associated 30 kDa protein, chloroplastic	B9MTF8	Potri.006G123600.1	191	20.8	6	5	0.857	-0.222633	1.847*	0.89
Probable membrane-associated 30 kDa protein, chloroplastic	B9IFV5	Potri.016G099400.1	129	17.7	5	4	1.153	0.205393	1.94*	0.96
Ribulose bisphosphate carboxylase/oxygenase activase 2, chloroplastic	A9PG25	Potri.008G058500.1	2312	55.2	18	10	1.037	0.0524159	2.381*	1.25
Photosynthesis
Photosystem I reaction center subunit XI, chloroplastic	A9PGA1	Potri.014G175600.1	105	14.4	2	2	0.387*	-1.36959	0.369*	-1.44
Photosystem I reaction center subunit IV B, chloroplastic	A9PCY7	Potri.002G253800.2	333	27.9	2	2	1.086	0.119024	1.606*	0.68
Photosystem I reaction center subunit N, chloroplastic	B9HES1	Potri.007G105900.2	364	32.6	5	2	1.032	0.045443	2.711*	1.44
Photosystem II 22 kDa protein, chloroplastic	A9PIG1	Potri.002G083500.4	494	28.7	6	6	0.37	-1.4344	0.399*	-1.33
Chlorophyll a-b binding protein CP24 10A, chloroplastic	A9PFP4	Potri.001G210000.1	214	15.6	2	2	0.572*	-0.805913	0.63*	-0.67
Chlorophyll a-b binding protein 3, chloroplastic	A9PE75	Potri.014G172400.1	617	37.6	6'	6	0.758	-0.39973	0.603*	-0.73
Cytochrome b5 isoform 1	A9P959	Potri.012G024600.4	423	47.8	5	2	1.018	0.0257376	0.288*	-2.13
PsbP domain-containing protein 4, chloroplastic	B9GTN1	Potri.002G072400.1	240	21.4	4	4	1.138	0.186501	1.573*	0.65
Thylakoid lumenal 15 kDa protein 1, chloroplastic	B9HMK8	Potri.008G058800.1	630	34.4	5	2	1.304	0.382944	1.807*	0.85
Thylakoid lumenal 15 kDa protein 1, chloroplastic	B9HT76	Potri.010G200000.2	653	39.3	6	3	1.264	0.337996	2.135*	1.09
Photosystem I P700 chlorophyll a apoprotein A1	G1D758	Potri.019G028100.1	211	7.5	3	3	0.688*	-0.53952	0.473*	-1.08
Photosystem II CP47 chlorophyll apoprotein	Q6EYH2	Potri.011G113900.1	1211	28	12	12	0.587	-0.768568	0.544*	-0.88
Calvin cycle protein CP12-2, chloroplastic	B9I9I9	Potri.014G120700.1	231	48.4	4	2	1.414	0.499782	2.457*	1.3
Chloroplast stem-loop binding protein of 41 kDa a, chloroplastic	B9H883	Potri.005G209500.1	273	14.6	5	3	1.254	0.326537	2.053*	1.04
Cytochrome b-c1 complex subunit 7	B9H9S6	Potri.006G250000.1	286	42.6	4	2	0.77	-0.37707	1.686*	0.75
Ribulose bisphosphate carboxylase small chain, chloroplastic	A9PFS6	Potri.004G100000.1	203	30.1	5	4	0.79*	-0.340075	1.956*	0.97
Oxygen-evolving enhancer protein 1, chloroplastic (Fragment)	A9PGS6	Potri.007G033700.1	3216	46.4	13	8	1.563	0.644318	1.822*	0.87
Oxygen-evolving enhancer protein 3, chloroplastic	A9PF82	Potri.011G031300.1	1402	41	8	7	1.099*	0.136191	2.319*	1.21
Putative oxygen-evolving enhancer protein 2-2	A9PGP9	Potri.002G055700.1	705	40.2	8	6	1.268	0.342555	1.877*	0.91
Redox
Ferredoxin--NADP reductase, root isozyme, chloroplastic	B9GG14	Potri.001G371900.1	137	15.6	4	4	0.885	-0.176251	0.626*	-0.68
Peroxidase 3	B9HHF1	Potri.007G122100.1	102	6.7	2	2	0.606	-0.72261	0.515*	-0.96
Glutathione S-transferase	A9PBD6	Potri.T035100.1	67	7	2	2	1.211	0.276199	0.295*	-1.76
Peptide methionine sulfoxide reductase B3, chloroplastic	B9GJ03	Potri.001G286500.1	97	15	3	3	1.893*	0.920674	1.912*	0.94
Thioredoxin O1, mitochondrial	B9MUN0	Potri.001G159000.1	104	22.2	4	4	1.787*	0.83754	1.726*	0.79
Glutathione S-transferase DHAR3, chloroplastic	D2WL73	Potri.017G125100.1	139	15.6	4	4	1.016	0.0229004	2.064*	1.05
Ferredoxin-thioredoxin reductase catalytic chain, chloroplastic	A9PJH5	Potri.001G350900.1	154	10.3	2	2	1.824	0.867106	2.313*	1.21
Peptide methionine sulfoxide reductase A4, chloroplastic	B9NKV3	Potri.015G112300.1	104	12.1	3	3	1.365	0.448901	1.501*	0.59
Peptide methionine sulfoxide reductase B1, chloroplastic	A9PF53	Potri.011G114300.2	86	15.2	3	3	1.142	0.191563	2.566*	1.36
Peroxiredoxin Q, chloroplastic	B9MT31	Potri.006G137500.1	300	24.9	5	4	1.026	0.0370307	3.291*	1.72
Peroxiredoxin-2E-1, chloroplastic	A9P8D8	Potri.013G102100.1	878	42.7	5	5	1.071	0.0989585	1.551*	0.63
Peroxiredoxin-2F, mitochondrial	B9IPE5	Potri.019G024000.1	472	31	5	5	1.032	0.045443	1.847*	0.89
Probable glutathione S-transferase	B9I0G5	Potri.011G140800.1	323	22.3	5	3	1.224*	0.291604	1.88*	0.91
2-Cys peroxiredoxin BAS1, chloroplastic	A9PAB9	Potri.006G204900.1	417	17.4	4	4	0.809*	-0.305788	0.473*	-1.08
Fruit protein pKIWI502	B9HJ81	Potri.008G126700.1	131	18.8	3	2	0.677*	-0.562772	0.639*	-0.65
Fruit protein pKIWI502	B9HWA1	Potri.010G116500.1	302	23.1	6	5	0.954	-0.0679388	0.643*	-0.64
Quinone oxidoreductase-like protein At1g23740, chloroplastic	A9P8L8	Potri.008G161600.1	444	37.4	8	6	1.035	0.0496308	0.474*	-1.08
Protein disulfide isomerase-like 1-3	B9HQ95	Potri.009G013600.1	314	17.3	9	9	0.939	-0.0908029	0.514*	-0.96
Phospholipid hydroperoxide glutathione peroxidase 1, chloroplastic	A9PK73	Potri.006G265400.1	183	18.1	4	3	0.975	-0.0365259	2.902*	1.54
Sulfite oxidase	B9GJT3	Potri.001G330900.1	89	8.9	3	3	1.164	0.219091	1.675*	0.74
Stress response
Endochitinase PR4	B9IQS9	Potri.019G094000.1	341	19.3	3	2	0.647*	-0.628162	0.641*	-0.64
MLP-like protein 423	B9HVC5	Potri.010G096000.1	145	21.7	4	4	0.6*	-0.736966	0.154*	-2.7
Thaumatin-like protein	B9IM32	Potri.T094100.1	167	13.1	2	2	1.176	0.233888	2.273	1.18
Thaumatin-like protein (Fragment)	D2JWP5	Potri.001G102400.1	306	23.6	3	3	1.249	0.320773	3.35*	1.74
Allene oxide cyclase 3, chloroplastic	A9PCM3	Potri.004G102500.2	276	20.3	4	4	0.806	-0.311148	0.386*	-1.37
Chalcone--flavonone isomerase	A9PE73	Potri.010G213000.1	139	24.6	4	4	0.764	-0.388355	0.572*	-0.81
Mitochondrial outer membrane protein porin 2	B9H6N6	Potri.005G146800.1	145	11.2	3	3	0.876	-0.190997	0.607*	-0.72
Mitochondrial outer membrane protein porin of 34 kDa	A9PCP8	Potri.017G078200.1	397	31.4	6	6	1.023	0.0328061	0.625*	-0.68
Patatin-T5	A9PEA7	Potri.007G040400.1	403	20.4	6	6	1.011	0.015783	0.668*	-0.58
Probable linoleate 9S-lipoxygenase 5	B9MZV7	Potri.005G032800.1	94	2.9	2	2	1.107	0.146655	0.567*	-0.82
Protein ASPARTIC PROTEASE IN GUARD CELL 1	A9PBM7	Potri.001G028200.1	260	13.6	5	4	1.415*	0.500802	0.406*	-1.3
Protein ASPARTIC PROTEASE IN GUARD CELL 1	B9GWZ3	Potri.003G195500.1	210	16.3	5	4	1.437	0.52306	0.545*	-0.88
Disease resistance response protein 206	B9GKA8	Potri.001G096600.1	106	13.7	2	2	1.075	0.104337	1.878*	0.91
Heavy metal-associated isoprenylated plant protein 26	A9PCL8	Potri.010G236500.1	614	56.5	3	3	1.277	0.352759	2.139*	1.1
Heme-binding-like protein At3g10130, chloroplastic	B9IG30	Potri.016G109400.1	275	31.5	5	5	1.324*	0.404903	1.737*	0.8
Pathogenesis-related protein 1A	B9HN43	Potri.009G083000.1	854	34.8	2	2	0.794	-0.332789	2.494*	1.32
Probable protein Pop3	A9PGB3	Potri.010G151000.1	152	19.8	3	3	1.054	0.0758749	1.842*	0.88
Stable protein 1 (Fragments)	B9HX68	Potri.010G150500.1	1572	59.3	4	4	1.119	0.16221	1.683*	0.75
Others
ADP-ribosylation factor	F6HZD0	Potri.002G191400.1	448	22.7	5	5	0.625*	-0.678072	0.634*	-0.66
Omega-hydroxypalmitate O-feruloyl transferase	B9IFG0	Potri.015G100800.2	99	7.2	3	3	0.639*	-0.646112	0.282*	-1.83
Phosphoribulokinase, chloroplastic (Fragments)	B9MUA4	Potri.001G134000.1	930	31.4	9	4	0.632*	-0.662004	0.429*	-1.22
Histone H4	D7LK81	Potri.005G115600.1	128	24.4	4	4	0.418*	-1.25843	0.384*	-1.38
Fasciclin-like arabinogalactan protein 8	B9IC18	Potri.014G071700.1	173	6.2	2	2	0.669*	-0.579922	0.129*	-2.95
Fasciclin-like arabinogalactan protein 6	B9MW10	Potri.013G120600.1	191	8.8	2	2	1.638*	0.711935	0.347*	-1.53
Fasciclin-like arabinogalactan protein 1	B9GFM2	Potri.001G367900.1	441	11.6	3	2	0.887	-0.172994	0.347*	-1.53
Fasciclin-like arabinogalactan protein 16	B9H9M6	Potri.006G200300.1	413	12	3	2	1.095	0.130931	0.395*	-1.34
EG45-like domain containing protein	B9IM55	Potri.018G098200.1	144	39.2	3	3	3.406*	1.76808	2.468*	1.3
Unknown protein DS12 from 2D-PAGE of leaf, chloroplastic	A9PHL9	Potri.008G010400.12	623	42	9	4	1.551*	0.633199	1.81*	0.86
Uncharacterized protein At2g27730, mitochondrial	B9MYW0	Potri.004G201700.1	109	20	2	2	2.092*	1.06488	2.696*	1.43
Uncharacterized protein At4g13200, chloroplastic	A9PBY7	Potri.002G241000.1	381	34.9	4	4	1.883*	0.913033	2.523*	1.34
Annexin D1	A9PA39	Potri.002G095600.1	194	18	5	5	0.739*	-0.436354	0.52*	-0.94
Aspartic proteinase nepenthesin-1	B9ILA3	Potri.018G014600.1	228	11.3	4	4	0.597	-0.744197	0.29*	-1.79
Calmodulin	B9N6T6	Potri.001G222200.2	601	22.5	5	3	0.716	-0.481969	0.592*	-0.76
Calmodulin	A9PDT9	Potri.012G041000.1	453	28.9	5	3	1.233*	0.302173	0.282*	-1.83
Cell division protein FtsZ homolog 1, chloroplastic	B9GJH3	Potri.001G359500.1	144	14.6	4	4	1.1	0.137504	0.594*	-0.75
DNA-damage-repair/toleration protein DRT100	B9GM86	Potri.001G017500.1	252	20.1	7	5	1.265	0.339137	0.435*	-1.2
Early nodulin-like protein 1	B9IL66	Potri.018G018200.1	195	15.2	3	2	0.912	-0.132894	0.255*	-1.97
Early nodulin-like protein 1	B9I0B3	Potri.011G135400.1	96	13.9	2	2	1.984	0.988412	0.417*	-1.26
Glutamate-1-semialdehyde 2,1-aminomutase, chloroplastic	B9IFG3	Potri.015G101100.1	811	25.1	9	9	1.031	0.0440443	0.553*	-0.85
MFP1 attachment factor 1	B9MVW8	Potri.014G021900.1	62	13.3	2	2	0.873	-0.195946	0.67*	-0.58
Protein TIC 40, chloroplastic	B9H3A6	Potri.004G087100.1	393	11.4	4	2	0.944	-0.0831412	0.639*	-0.65
Uncharacterized protein OsI_027940	B9GT51	Potri.002G061500.1	155	26.6	4	3	1.047	0.0662614	0.549*	-0.87
Cardosin-E (Fragments)	B9HZ74	Potri.011G007600.2	189	6.4	3	3	1.363*	0.446786	2.322*	1.22
Cysteine-rich repeat secretory protein 38	B9HE45	Potri.007G120500.1	84	10.3	2	2	0.957	-0.0634092	1.553	0.63
Desiccation-related protein PCC13-62	B9GGY2	Potri.001G380000.1	204	15.8	3	3	1.136	0.183963	2.498*	1.32
Endo-1,3;1,4-beta-D-glucanase	B9HMC2	Potri.008G201400.1	280	21.7	4	4	0.943	-0.0846703	1.534*	0.62
Heterogeneous nuclear ribonucleoprotein A2 homolog 2	B9HKT4	Potri.008G170400.1	447	18	5	4	1.104	0.14274	1.53*	0.61
Macrophage migration inhibitory factor homolog	B9IGI4	Potri.016G126700.1	152	46.6	3	3	1.152	0.204141	2.811*	1.49
Mitochondrial import inner membrane translocase subunit Tim10	A9PAE1	Potri.009G039600.1	717	54.7	3	2	1.364	0.447844	1.606*	0.68
Pyridoxal biosynthesis protein PDX2	B9HQA4	Potri.009G012700.1	89	11	2	2	0.985	-0.0218044	1.737*	0.8
Uncharacterized protein At1g47420, mitochondrial	A9P908	Potri.014G032400.1	183	26.4	4	4	0.911	-0.134477	1.604*	0.68
Uncharacterized protein At5g48480	A9PGV8	Potri.002G251200.1	133	16.5	3	3	1.187*	0.24732	1.6*	0.68
UPF0426 protein At1g28150, chloroplastic	A9PDG0	Potri.004G066900.1	347	27.7	2	2	2.298	1.20038	3.525*	1.82
V-type proton ATPase subunit G 1	A9PGG9	Potri.008G040300.2	111	30.9	2	2	0.902	-0.148801	2.254*	1.17
Unknown
Unknown	A9PBQ7	Potri.005G076900.1	141	24.6	4	3	1.625*	0.70044	0.52*	-0.94
Unknown	A9PF14	Potri.013G007000.1	338	35.8	5	4	0.562*	-0.831358	0.299*	-1.74
Unknown	B9GXS2	Potri.003G141700.1	243	16.2	3	3	1.154	0.206643	1.502*	0.59
Unknown	B9GL56	Potri.001G091300.1	274	32	4	4	1.208*	0.27262	1.507*	0.59
Unknown	B9H8W3	Potri.006G150500.1	137	18.2	5	5	1.08	0.111031	1.533*	0.62
Unknown	B9HV44	Potri.010G087000.2	469	45	4	3	1.275	0.350497	1.615	0.69
Unknown	A9PHB9	Potri.017G108500.1	729	34.1	2	2	1.238*	0.308011	1.628*	0.7
Unknown	B9H0W2	Potri.004G160800.2	188	16.5	4	4	0.954	-0.0679388	1.64*	0.71
Unknown	B9GXY1	Potri.003G222200.2	191	19.2	5	5	0.794	-0.332789	2*	1
Unknown	A9PFG9	Potri.001G204300.2	194	7.3	2	2	1.491*	0.57628	2.138*	1.1
Unknown	B9H139	Potri.004G166900.1	116	8.1	2	2	1.044	0.0621217	2.325*	1.22
Unknown	A9PGC5	Potri.001G249600.1	382	37	3	2	1.338	0.420078	4.307*	2.11
Unknown	-	Potri.016G013000.1	205	27.8	4	3	1.772	0.825379	0.078	-3.68
Unknown	-	Potri.014G162800.1	217	47.1	4	4	1.847*	0.885184	0.465*	-1.1
Unknown	B9HUW7	Potri.010G231900.1	75	7.3	2	2	0.947	-0.0785637	0.509*	-0.97
Unknown	A9P991	Potri.001G151300.1	211	12.8	2	2	0.891	-0.166503	0.512*	-0.97
1, the description in Uniprot_Swissprot database (http://www.uniprot.org/); 2, the accession number in Uniprot_Swissprot database; 3, the accession number in poplar genome database (http://www.phytozome.net/Populus trichocarpa v3.0); 4，5, the number of identified peptides and unique peptides; 6，7, the changed folds of protein abundance and (log2 transform) in females; 8，9, the changed folds of pr…
